# Supplementary material for: Deconstructing the Supermarket: Systematic Ingredient Disaggregation and the Association between Ingredient Usage and Product Health Indicators for 24,229 Australian Foods and Beverages
Source: Nutrients. 2021 May 31;13(6):1882. doi: 10.3390/nu13061882 (PMC8228782; doi:10.3390/nu13061882)
Supplement: Supplementary file 1 [file nutrients-13-01882-s001.zip]

Archive with 1 entries (1 files):
- nutrients-1223305-supplementary.xlsx
