# Supplementary material for: Deconstructing the Supermarket: Systematic Ingredient Disaggregation and the Association between Ingredient Usage and Product Health Indicators for 24,229 Australian Foods and Beverages
Source: Nutrients. 2021 May 31;13(6):1882. doi: 10.3390/nu13061882 (PMC8228782; doi:10.3390/nu13061882)
Supplement: Supplementary file 1 [file nutrients-13-01882-s001.zip › nutrients-1223305-supplementary.xlsx]

## Sheet: Supplemental Table 1
Table S1. Major and minor ingredient categories and their definitions
		Field Name		Definition
		Additives		Any substance added to a food product with the intended use of becoming a component or affecting the characteristic of a food List of additives as defined by FSANZ: acid, antifoaming agent, acidity regulator, emulsifying salt, alkali, enzyme, anticaking agent, mineral salt, antioxidant, modified starch, bulking agent, vegetable gum, colour, emulsifier, firming agent, flavour enhancer, foaming age…
		Baking		Ingredients and components with functional uses for baking including texture, flavour and leavening
			Baking powder	A mixture of sodium bicarbonate and cream of tartar, used as a replacement for yeast
			Baking soda	The powder form of sodium bicarbonate
			Cocoa or cacao	Roasted (cocoa) and raw (cacao) cocoa bean derivatives
			Gelatine	A translucent, flavourless pure-protein derived from collagen
			Vanilla	Extracts, pasts and other derivatives of the vanilla bean or pod
			Yeast	Single-celled mincororganisms which convert sugars to carbon dioxide enabling fermentation and the rising of baked goods
		Composite ingredients		Ingredients created from two or more basic ingredients
			Bakery goods	Pre-made food items including breads, cakes, cookies and
			Chocolate	Pre-made confecitonary items made of cocoa products
			Condiment	Common spreads including ketchup, mustard and mayonnaise
			Confectionery	Food items rich in sugar and carbohydrates
			Dip	Includes salsa, hummus, tzatziki and other composite dips
			Dressing	Oil or cream based toppings often used for vegetables, salads or sandwiches
			Ice cream	A sweetened frozen food typically made with a dairy or cream base
			Meat sauce	Stewed meat and vegetables, usually used to top pasta or pizza
			Pasta or noodle	A dish made with flour and water and formed into sheets or other shapes
			Protein powder	Protein isolates combined with flavourings and preservatives
			Other composite ingredients	Includes popcorn, soups, casseroles, and other powders
			Sauce	Vegetable or cream-based toppings used to add moisture, flavour and visual appeal to dishes; includes curry pasts, cocktail sauce and plum sauce
		Dairy		Ingredients sourced from the milk of mammals, namely cows, sheep and goats.
			Cheese	Dairy ingredients formed by the coagulation of the milk protein casein
			Dairy alternative	Dairy replacements made from plant proteins that resemble dairy products in texture and flavour
			Milk or cream	Dairy ingredients produced in the mammary glands of mammals
			Milk or whey powder	Dairy ingredients made by evaporating milk into a dry derivative
			Other dairy	Dairy ingrdeints that are not further specified (e.g. 'dairy ingredient', 'lactose', or 'whey')
			Yoghurt	Dairy ingredients produced via bacterial fermentation of milk
		Dietary fibre		The edible portion of plants and other carbohydrates that are unable to be digested or absorbed
			Dietary fibre	Dietary fibres that are not further specified
			Inulin	Fibre found in a wide variety of fruits and vegetables
			Psyllium	Fibre made from seed husks
		Eggs		Reproductive body produced by female animals consisting of an ovum and its casing or shell.
			Cooked egg	Eggs that have undergone heat treatment such as boiling, grilling and steaming
			Egg powder	Egg derivatives made by evaporating eggs until dry
			Uncooked egg	Raw, unmodified eggs
		Flours and starches		Compounds creating through the milling of grains, legumes and other fibres or proteins.
			Grain flour	Milled grains
			Legume flour	Milled legumes
			Corn starch	Starch dervied from milled corn
			Potato starch	Starch dervied from milled potato
			Tapioca starch	Starch dervied from milled tapioca
		Fruits and vegetables		Edible portions developing from the flower of a plant (fruit) and other portions of the plant (vegetable).
			Cooked fruit	Fruits that have undergone heat treatment such as boiling, grilling and steaming
			Cooked vegetable	Vegetables that have undergone heat treatment such as boiling, grilling and steaming
			Dried fruit	Fruits that are heat-treated until the majority of the moisture is removed
			Dried vegetable	Vegetables that are heat-treated until the majority of the moisture is removed
			Fresh fruit	Raw, unmodified fruits
			Fresh vegetable	Raw, unmodified vegetables
			Processed fruit	Fruits that have undergone processing including dehydration, powder production and puree or paste development
			Processed vegetable	Vegetables that have undergone processing including dehydration, powder production, pickling and roasting
		Grains		Fruits or seeds cultivated from cereal crops.
			Cooked grain	Grains that have undergone heat treatment such as boiling, grilling and steaming
			Cooked rice	Rices that have undergone heat treatment such as boiling, grilling and steaming
			Uncooked grain	Raw, unmodified grains
			Uncooked rice	Raw, unmodified rices
		Herbs and spices		Flavourful portions of plants; herbs come from the leafy part of a plant and spices come from the root, stem, bark, bulb or seeds.
			Dried herb or seasoning	Herbs and spices that have been dehydrated and often crushed
			Salt	Mineral composed sodium chloride; varieties include sea salt, rock salt, iodised salt and noniodised salt
		Legumes		A fruit or seed of a plant in the Leguminosae family, which includes alfalfa, beans, peas, lentils, and soybeans,
			Cooked bean	Beans that have undergone heat treatment such as boiling, grilling and steaming
			Cooked lentil	Lentils that have undergone heat treatment such as boiling, grilling and steaming
			Cooked soy	Soybeans that have undergone heat treatment such as boiling, grilling and steaming
			Uncooked bean	Raw, unmodified beans
			Uncooked lentil	Raw, unmodified lentils
			Uncooked soy	Raw, unmodified soybeans
		Liquids		Substances of constant volume often used as wet ingredients.
			Alcohol	Includes beer, wine and distilled spirits
			Carbonated drinks	Liquids containing dissolved carbon dioxide, including soft drinks and kombucha
			Fruit juice	Made from the pressing of natural liquids contained in fruits
			Vegetable juice	Made from the pressing of natural liquids contained in vegetables
			Tea or coffee	Liquid drink prepared by infusing hot water with leaves (tea) or roasted coffee beans (coffee)
			Vinegar	Liquid solution of acetic acid
			Water	Includes varieties such as mineral water, filtered water and spring water
		Meat		Ingredients derived from the flesh of an animal (excluding seafood)
			Cooked beef	Beef that has undergone heat treatment such as boiling, grilling and steaming
			Cooked lamb	Lamb that has undergone heat treatment such as boiling, grilling and steaming
			Cooked meat	Other meat that has undergone heat treatment such as boiling, grilling and steaming
			Cooked pork	Pork that has undergone heat treatment such as boiling, grilling and steaming
			Cooked poultry	Poultry that has undergone heat treatment such as boiling, grilling and steaming
			Meat alternative	Meat replacements made from plant proteins that resemble meat products in texture and flavour
			Other meat	Includes less frequently seen meats such as camel, kangaroo, rabbit and venison
			Uncooked beef	Raw, unmodified beef
			Uncooked lamb	Raw, unmodified lamb
			Uncooked pork	Raw, unmodified pork
			Uncooked poultry	Raw, unmodified poultry
		Nonnutritive sweeteners		Sweeteners that add sweetness but little or no calories to a food product; they are often sweeter than sugar and only require small doses
			Aspartame	An artificial non-saccharide sweetener
			Erthritol	A low calorie sugar alcohol
			Stevia	A natural sweetener derived from the stevia leaf
			Sucralose	An artificial sugar-derived sweetener
		Nutritive sweeteners		Caloric ingredients that enhance the flavour or texture of food by adding sweetness
			Dextrose	A simple sugar made from corn
			Fructose	A simple sugar made from the fruit of plants
			Glucose	A simple sugar made by plants
			Glycerol	A simple compound with sweet flavour
			Honey	A sweet, sugary secretion made from bees
			Maltitol	A natural sugar alcohol found in some fruits and vegetables
			Maltodextrin	A sweet powder made from vegetable starch
			Mannitol	A type of sugar alcohol
			Other sweetener	Sweeteners that are not further specified
			Pectin	A natural sweetener found in berries, appLOilles and other fruit
			Sorbitol	A type of sugar alcohol that is lower in calories and sweetness
			Sucrose	Another name for common sugar
			Sugar	A generic name for sweet, soluble carbohydrates
			Syrup	Includes maple syrup, golden syrup, cherry syrup and molasses
			Xylitol	A natural alcohol sugar found in most plants
		Nuts and seeds		Edible kernels either surrounded by a shell (nuts) or not surrounded by a shell (seeds)
			Processed nut	Nuts that have undergone processed including blanching and grinding
			Raw nut	Raw, unmodified nuts
			Roasted nut	Nuts that have undergone oven heat-treatment
			Raw seed	Raw, unmodified seeds
		Oils and fats		Ingredients composed of triglycerides
			Butter	Edible fat extracted from a dairy source
			Cocoa butter	Edible fat extracted from the cocoa bean
			Fat	Includes fats made from animals, dairy products and vegetables
			Oil	Includes oils made from a range of seeds and plants
		Seafood		Flesh of animals that reside in water, including fish, shellfish and mollusks
			Cooked fish	Fish that has undergone heat treatment such as boiling, grilling and steaming
			Cooked shellfish	Shellfish that has undergone heat treatment such as boiling, grilling and steaming
			Roe	Mass of eggs that comes from fish or shellfish
			Uncooked fish	Raw, unmodified fish
			Uncooked shellfish	Raw, unmodified shellfish

## Sheet: Supplemental Table 2
Table S2. Final list of 915 ingredients in the 2019 Australian packaged food and beverage supply
		Major ingredient category	Minor ingredient category	Ingredient name	Non-substantive ingredient	Frequency across all products*		*This count includes multiple statements of the ingredient within a product's ingredient list, whereas the tables in the paper only include the ingredient once per product
		Additives	Acid or acidity regulator	Acetic acid	Yes	137
		Additives	Acid or acidity regulator	Acid	Yes	336
		Additives	Acid or acidity regulator	Acidity regulator	Yes	3510
		Additives	Acid or acidity regulator	Acidophilus	Yes	139
		Additives	Acid or acidity regulator	Ascorbic acid	Yes	150
		Additives	Acid or acidity regulator	Citric acid	Yes	910
		Additives	Acid or acidity regulator	Food acid	Yes	2591
		Additives	Acid or acidity regulator	Lactic acid	Yes	193
		Additives	Acid or acidity regulator	Malic acid	No	104
		Additives	Acid or acidity regulator	Mono and diglycerides of fatty acid	Yes	29
		Additives	Amino acid	Amino acid	No	195
		Additives	Anticaking agent	Anticaking agent	Yes	720
		Additives	Antioxidant	Antioxidant	Yes	2078
		Additives	Beta carotene	Beta carotene	No	117
		Additives	Caffeine	Caffeine	No	171
		Additives	Colour	Carminic acid	Yes	24
		Additives	Colour	Colour	Yes	5205
		Additives	Culture	Casei	Yes	32
		Additives	Culture	Culture	Yes	1200
		Additives	Culture	Lactobacillus bulgaricus	Yes	147
		Additives	Culture	Penicillium roqueforti	No	24
		Additives	Culture	Starter culture	Yes	802
		Additives	Culture	Streptococcus thermophilus	Yes	43
		Additives	Emulsifier	Emulsifier	Yes	4636
		Additives	Emulsifier	Soy lecithin	No	398
		Additives	Enzyme	Enzyme	Yes	1596
		Additives	Firming agent	Agar	No	28
		Additives	Firming agent	Binder	Yes	11
		Additives	Firming agent	Firming agent	Yes	225
		Additives	Flavour	Charcoal	No	23
		Additives	Flavour	Citrus flavour	Yes	5
		Additives	Flavour	Coffee essence	No	13
		Additives	Flavour	Esters	Yes	19
		Additives	Flavour	Flavour	Yes	8663
		Additives	Flavour	Flavour enhancer	Yes	736
		Additives	Flavour	Menthol	Yes	17
		Additives	Flavour	Smoke flavour	Yes	400
		Additives	Glazing agent	Glazing agent	Yes	322
		Additives	Gum	Acacia	No	38
		Additives	Gum	Guar gum	No	252
		Additives	Gum	Vegetable gum	Yes	1901
		Additives	Gum	Xanthan gum	No	339
		Additives	Improver	Improver	Yes	117
		Additives	Mineral	Calcium carbonate	Yes	89
		Additives	Mineral	Iodine	No	66
		Additives	Mineral	Iron	Yes	185
		Additives	Mineral	Magnesium compound	Yes	100
		Additives	Mineral	Manganese sulphate monohydrate	Yes	6
		Additives	Mineral	Mineral	Yes	869
		Additives	Mineral	Potassium	Yes	103
		Additives	Mineral	Zinc	Yes	145
		Additives	Other agent	Agent	Yes	103
		Additives	Other agent	Carbon dioxide	Yes	25
		Additives	Other agent	Disodium guanosinemonophosphate	Yes	5
		Additives	Other agent	Food additive	No	208
		Additives	Other agent	Glucuronolactone	Yes	33
		Additives	Other agent	Leavening agent	Yes	28
		Additives	Other agent	Potassium phosphate	Yes	47
		Additives	Other agent	Propane	No	17
		Additives	Other agent	Propellant	Yes	11
		Additives	Other agent	Trehalose	Yes	28
		Additives	Other extract	Barley malt extract	Yes	513
		Additives	Other extract	Extract	Yes	2292
		Additives	Other extract	Fish extract	Yes	33
		Additives	Other nutrient	Choline	Yes	4
		Additives	Other nutrient	Oligosaccharides	Yes	19
		Additives	Other nutrient	Omega fatty acid	Yes	13
		Additives	Other nutrient	Triglycerides	Yes	2
		Additives	Preservative	Confectioners glaze	Yes	18
		Additives	Preservative	Dextrin	Yes	108
		Additives	Preservative	Humectant	Yes	620
		Additives	Preservative	Preservative	Yes	3352
		Additives	Preservative	Sodium nitrite	Yes	159
		Additives	Raising agent	Raising agent	Yes	1411
		Additives	Stabiliser	Stabiliser	Yes	1271
		Additives	Thickener	Tarrageenan	Yes	103
		Additives	Thickener	Thickener	Yes	3312
		Additives	Vitamin	Folic acid	No	466
		Additives	Vitamin	Inositol	Yes	39
		Additives	Vitamin	Niacin	Yes	331
		Additives	Vitamin	Niacinamide	Yes	49
		Additives	Vitamin	Riboflavin	Yes	240
		Additives	Vitamin	Thiamin	No	780
		Additives	Vitamin	Vitamin c	No	563
		Additives	Vitamin	Vitamin e	No	171
		Additives	Vitamin	Vitamins	Yes	2935
		Baking	Baking powder	Ammonium bicarbonate	Yes	20
		Baking	Baking powder	Baking powder	No	279
		Baking	Baking soda	Baking soda	No	244
		Baking	Cocoa or cacao	Cacao nib	No	34
		Baking	Cocoa or cacao	Cacao powder	No	112
		Baking	Cocoa or cacao	Carob powder	No	20
		Baking	Gelatine	Gelatine	No	872
		Baking	Vanilla	Vanilla	No	1140
		Baking	Yeast	Bakers yeast	No	89
		Baking	Yeast	Yeast	No	3059
		Compound ingredients	Bakery goods	Batter	No	16
		Compound ingredients	Bakery goods	Biscuit chocolate	No	11
		Compound ingredients	Bakery goods	Biscuit cracker	No	8
		Compound ingredients	Bakery goods	Biscuit mix	No	4
		Compound ingredients	Bakery goods	Biscuit rice	No	3
		Compound ingredients	Bakery goods	Biscuit savoury	No	5
		Compound ingredients	Bakery goods	Biscuit sweet	No	47
		Compound ingredients	Bakery goods	Biscuit wheat	No	33
		Compound ingredients	Bakery goods	Bread	No	22
		Compound ingredients	Bakery goods	Bread banana	No	1
		Compound ingredients	Bakery goods	Bread grain	No	1
		Compound ingredients	Bakery goods	Breadcrumb	No	152
		Compound ingredients	Bakery goods	Cake	No	5
		Compound ingredients	Bakery goods	Cake sponge	No	2
		Compound ingredients	Bakery goods	Crepe	No	1
		Compound ingredients	Bakery goods	Croutons	No	2
		Compound ingredients	Bakery goods	Filo pastry	No	2
		Compound ingredients	Bakery goods	Muffin	No	1
		Compound ingredients	Bakery goods	Pretzel	No	3
		Compound ingredients	Bakery goods	Shortcrust pastry	No	1
		Compound ingredients	Bakery goods	Tortilla	No	2
		Compound ingredients	Chocolate	Chocolate	No	52
		Compound ingredients	Chocolate	Chocolate filling	No	1
		Compound ingredients	Chocolate	Chocolate reduced sugar	No	18
		Compound ingredients	Chocolate	Cocoa powder	No	2498
		Compound ingredients	Chocolate	Compound chocolate	No	109
		Compound ingredients	Chocolate	Dark chocolate	No	79
		Compound ingredients	Chocolate	Milk chocolate	No	219
		Compound ingredients	Chocolate	White chocolate	No	27
		Compound ingredients	Condiment	Chutney	No	4
		Compound ingredients	Condiment	Hazelnut spread	No	2
		Compound ingredients	Condiment	Horseradish	No	32
		Compound ingredients	Condiment	Ketchup	No	3
		Compound ingredients	Condiment	Marinade	No	56
		Compound ingredients	Condiment	Mayonnaise	No	96
		Compound ingredients	Condiment	Miso	No	9
		Compound ingredients	Condiment	Mustard	No	380
		Compound ingredients	Condiment	Relish	No	6
		Compound ingredients	Condiment	Tahini	No	124
		Compound ingredients	Condiment	Wasabi	No	19
		Compound ingredients	Condiment	Yeast spread	No	3
		Compound ingredients	Confectionery	Butterscotch	No	3
		Compound ingredients	Confectionery	Cake mix	No	5
		Compound ingredients	Confectionery	Candied orange peel	No	10
		Compound ingredients	Confectionery	Caramel	No	422
		Compound ingredients	Confectionery	Caramel hard	No	28
		Compound ingredients	Confectionery	Caramel popcorn	No	1
		Compound ingredients	Confectionery	Cherry glace	No	9
		Compound ingredients	Confectionery	Chocolate glaze	No	5
		Compound ingredients	Confectionery	Chocolate icing	No	2
		Compound ingredients	Confectionery	Chocolate liquor	No	65
		Compound ingredients	Confectionery	Chocolate sauce	No	3
		Compound ingredients	Confectionery	Chocolate topping	No	2
		Compound ingredients	Confectionery	Cone	No	3
		Compound ingredients	Confectionery	Custard	No	1
		Compound ingredients	Confectionery	Custard powder	No	3
		Compound ingredients	Confectionery	Fruit crumble	No	1
		Compound ingredients	Confectionery	Fruit jelly	No	3
		Compound ingredients	Confectionery	Ginger crystallised	No	7
		Compound ingredients	Confectionery	Honey coated peanut	No	1
		Compound ingredients	Confectionery	Ice confection	No	2
		Compound ingredients	Confectionery	Icing	No	19
		Compound ingredients	Confectionery	Jam	No	5
		Compound ingredients	Confectionery	Jelly	No	2
		Compound ingredients	Confectionery	Lemon preserved	No	6
		Compound ingredients	Confectionery	Licorice	No	29
		Compound ingredients	Confectionery	Marmalade	No	1
		Compound ingredients	Confectionery	Marshmallow	No	2
		Compound ingredients	Confectionery	Meringue	No	1
		Compound ingredients	Confectionery	Raspberry jam	No	26
		Compound ingredients	Confectionery	Strawberry jam	No	5
		Compound ingredients	Dip	Dip tzatziki	No	1
		Compound ingredients	Dip	Salsa	No	1
		Compound ingredients	Dressing	Dressing asian	No	4
		Compound ingredients	Dressing	Dressing creamy	No	1
		Compound ingredients	Dressing	Dressing oil and vinegar	No	5
		Compound ingredients	Ice cream	Caramel ice cream	No	4
		Compound ingredients	Ice cream	Ice cream	No	2
		Compound ingredients	Ice cream	Mint ice cream	No	1
		Compound ingredients	Ice cream	Vanilla ice cream	No	1
		Compound ingredients	Meat sauce	Bolognese sauce	No	6
		Compound ingredients	Meat sauce	Carbonara sauce	No	1
		Compound ingredients	Meat sauce	Stroganoff	No	2
		Compound ingredients	Other compound ingredient	Edible casing	Yes	138
		Compound ingredients	Other compound ingredient	Popcorn	No	83
		Compound ingredients	Other compound ingredient	Powder	No	23
		Compound ingredients	Pasta or noodle	Cooked pasta	No	95
		Compound ingredients	Pasta or noodle	Dumpling	No	1
		Compound ingredients	Pasta or noodle	Egg noodle	No	4
		Compound ingredients	Pasta or noodle	Filled pasta	No	7
		Compound ingredients	Pasta or noodle	Gluten free pasta	No	6
		Compound ingredients	Pasta or noodle	Noodle	No	14
		Compound ingredients	Pasta or noodle	Pasta	No	92
		Compound ingredients	Pasta or noodle	Rice noodle	No	29
		Compound ingredients	Pasta or noodle	Soba noodle	No	2
		Compound ingredients	Pasta or noodle	Wholemeal pasta	No	10
		Compound ingredients	Protein powder	Pea protein powder	No	103
		Compound ingredients	Protein powder	Protein powder	No	860
		Compound ingredients	Sauce	Apricot sauce	No	2
		Compound ingredients	Sauce	Bbq sauce	No	12
		Compound ingredients	Sauce	Berry sauce	No	1
		Compound ingredients	Sauce	Caramel sauce	No	7
		Compound ingredients	Sauce	Chilli sauce	No	23
		Compound ingredients	Sauce	Cranberry sauce	No	6
		Compound ingredients	Sauce	Curry paste	No	42
		Compound ingredients	Sauce	Curry sauce	No	2
		Compound ingredients	Sauce	Fish sauce	No	94
		Compound ingredients	Sauce	Garlic sauce	No	6
		Compound ingredients	Sauce	Gravy	No	8
		Compound ingredients	Sauce	Gravy powder	No	11
		Compound ingredients	Sauce	Green curry paste	No	7
		Compound ingredients	Sauce	Hoi sin sauce	No	5
		Compound ingredients	Sauce	Lemon sauce	No	1
		Compound ingredients	Sauce	Lentil curry	No	6
		Compound ingredients	Sauce	Light soy sauce	No	7
		Compound ingredients	Sauce	Massaman curry paste	No	2
		Compound ingredients	Sauce	Oyster sauce	No	3
		Compound ingredients	Sauce	Pepper sauce	No	5
		Compound ingredients	Sauce	Pesto	No	2
		Compound ingredients	Sauce	Red curry paste	No	8
		Compound ingredients	Sauce	Satay sauce	No	4
		Compound ingredients	Sauce	Soy sauce	No	528
		Compound ingredients	Sauce	Sweet and sour sauce	No	1
		Compound ingredients	Sauce	Tabasco sauce	No	1
		Compound ingredients	Sauce	Tamarind paste	No	96
		Compound ingredients	Sauce	Teriyaki marinade	No	2
		Compound ingredients	Sauce	Teriyaki sauce	No	1
		Compound ingredients	Sauce	Worcestershire sauce	No	62
		Dairy	Cheese	Blue cheese	No	17
		Dairy	Cheese	Bocconcini cheese	No	1
		Dairy	Cheese	Brie cheese	No	14
		Dairy	Cheese	Camembert cheese	No	7
		Dairy	Cheese	Cheddar cheese	No	142
		Dairy	Cheese	Cheese	No	469
		Dairy	Cheese	Cheese sauce	No	3
		Dairy	Cheese	Colby cheese	No	3
		Dairy	Cheese	Cream cheese	No	36
		Dairy	Cheese	Edam cheese	No	5
		Dairy	Cheese	Feta cheese	No	56
		Dairy	Cheese	Goat cheese	No	9
		Dairy	Cheese	Gouda cheese	No	5
		Dairy	Cheese	Mozzarella cheese	No	59
		Dairy	Cheese	Neufchatel cheese	No	2
		Dairy	Cheese	Parmesan cheese	No	387
		Dairy	Cheese	Pecorino cheese	No	27
		Dairy	Cheese	Processed cheese	No	8
		Dairy	Cheese	Ricotta cheese	No	75
		Dairy	Cheese	Romano cheese	No	15
		Dairy	Cheese	Swiss cheese	No	15
		Dairy	Dairy alternative	Almond milk	No	6
		Dairy	Dairy alternative	Coconut cream	No	112
		Dairy	Dairy alternative	Coconut milk	No	185
		Dairy	Dairy alternative	Coconut milk powder	No	89
		Dairy	Dairy alternative	Nondairy cream	No	4
		Dairy	Dairy alternative	Nondairy milk	No	2
		Dairy	Dairy alternative	Nondairy yoghurt	No	5
		Dairy	Dairy alternative	Oat milk	No	4
		Dairy	Dairy alternative	Probiotic	No	159
		Dairy	Dairy alternative	Rice milk	No	1
		Dairy	Dairy alternative	Soy cheese	No	1
		Dairy	Dairy alternative	Soy milk	No	17
		Dairy	Milk or cream	Buttermilk	No	211
		Dairy	Milk or cream	Cream	No	1883
		Dairy	Milk or cream	Double cream	No	34
		Dairy	Milk or cream	Goat milk	No	85
		Dairy	Milk or cream	Milk	No	2346
		Dairy	Milk or cream	Reduced fat milk	No	130
		Dairy	Milk or cream	Sheep milk	No	36
		Dairy	Milk or cream	Skim milk	No	588
		Dairy	Milk or cream	Skim sweetened condensed milk	No	29
		Dairy	Milk or cream	Sour cream	No	46
		Dairy	Milk or cream	Sweetened condensed milk	No	154
		Dairy	Milk or cream	Whole milk	No	166
		Dairy	Milk powder	Milk powder	No	3013
		Dairy	Milk powder	Skim milk powder	No	781
		Dairy	Milk powder	Whey protein powder	No	1349
		Dairy	Other dairy	Dairy blend	No	9
		Dairy	Other dairy	Dairy dessert	No	1
		Dairy	Other dairy	Lactose	Yes	241
		Dairy	Yoghurt	Frozen yoghurt	No	3
		Dairy	Yoghurt	Greek yoghurt	No	9
		Dairy	Yoghurt	Low fat yoghurt	No	5
		Dairy	Yoghurt	Vanilla yoghurt	No	1
		Dairy	Yoghurt	Yoghurt	No	283
		Dietary fibres	Dietary fibre	Dietary fibre	No	696
		Dietary fibres	Dietary fibre	Polydextrose	Yes	12
		Dietary fibres	Inulin	Inulin	Yes	161
		Dietary fibres	Psyllium	Psyllium	No	131
		Eggs	Cooked egg	Egg boiled	No	1
		Eggs	Cooked egg	Egg scrambled	No	5
		Eggs	Egg powder	Egg powder	No	246
		Eggs	Egg powder	Egg white powder	No	135
		Eggs	Uncooked egg	Egg	No	1014
		Eggs	Uncooked egg	Egg duck	No	1
		Eggs	Uncooked egg	Egg white	No	197
		Eggs	Uncooked egg	egg yolk	No	248
		Flours and starches	Corn starch	Corn starch	No	1647
		Flours and starches	Grain flour	Arrowroot flour	No	8
		Flours and starches	Grain flour	Banana flour	No	8
		Flours and starches	Grain flour	Corn flour	No	672
		Flours and starches	Grain flour	Cornmeal	No	153
		Flours and starches	Grain flour	Gluten free flour	No	94
		Flours and starches	Grain flour	Rice flour	No	1535
		Flours and starches	Grain flour	Rye flour	No	151
		Flours and starches	Grain flour	Spelt flour	No	45
		Flours and starches	Grain flour	Wheat flour	No	4312
		Flours and starches	Grain flour	Wholemeal flour	No	291
		Flours and starches	Legume flour	Chickpea flour	No	226
		Flours and starches	Legume flour	Peanut flour	No	15
		Flours and starches	Legume flour	Soy flour	No	585
		Flours and starches	Potato starch	Potato starch	No	1289
		Flours and starches	Tapioca starch	Tapioca starch	No	782
		Flours and starches	Wheat starch	Wheat starch	No	504
		Fruits and vegetables	Cooked fruit	Avocado cooked	No	3
		Fruits and vegetables	Cooked vegetable	Beetroot cooked	No	4
		Fruits and vegetables	Cooked vegetable	Cabbage cooked	No	4
		Fruits and vegetables	Cooked vegetable	Chicory cooked	No	12
		Fruits and vegetables	Cooked vegetable	Chilli cooked	No	52
		Fruits and vegetables	Cooked vegetable	Cooked artichoke	No	3
		Fruits and vegetables	Cooked vegetable	Cooked pea	No	1
		Fruits and vegetables	Cooked vegetable	Cooked potato	No	11
		Fruits and vegetables	Cooked vegetable	Cooked pumpkin	No	19
		Fruits and vegetables	Cooked vegetable	Cooked sweetcorn	No	6
		Fruits and vegetables	Cooked vegetable	Cooked tomato	No	4
		Fruits and vegetables	Cooked vegetable	Cooked zucchini	No	8
		Fruits and vegetables	Cooked vegetable	Eggplant cooked	No	16
		Fruits and vegetables	Cooked vegetable	Kale cooked	No	9
		Fruits and vegetables	Cooked vegetable	Leek cooked	No	5
		Fruits and vegetables	Cooked vegetable	Sweet potato cooked	No	4
		Fruits and vegetables	Dried fruit	Apple dried	No	73
		Fruits and vegetables	Dried fruit	Apricot dried	No	80
		Fruits and vegetables	Dried fruit	Cherry dried	No	13
		Fruits and vegetables	Dried fruit	Coconut dried	No	368
		Fruits and vegetables	Dried fruit	Cranberry dried	No	113
		Fruits and vegetables	Dried fruit	Date	No	213
		Fruits and vegetables	Dried fruit	Dried mango	No	21
		Fruits and vegetables	Dried fruit	Dried pineapple	No	11
		Fruits and vegetables	Dried fruit	Dried plum	No	26
		Fruits and vegetables	Dried fruit	Dried tropical fruit	No	20
		Fruits and vegetables	Dried fruit	Fig dried	No	23
		Fruits and vegetables	Dried fruit	Mixed berry dried	No	28
		Fruits and vegetables	Dried fruit	Mixed dried fruit	No	18
		Fruits and vegetables	Dried fruit	Mixed fruit and nut	No	3
		Fruits and vegetables	Dried fruit	Raisin	No	155
		Fruits and vegetables	Dried fruit	Sultana	No	300
		Fruits and vegetables	Dried vegetable	Dried mushroom	No	45
		Fruits and vegetables	Fresh fruit	Acai	No	14
		Fruits and vegetables	Fresh fruit	Acerola	No	2
		Fruits and vegetables	Fresh fruit	Apple	No	357
		Fruits and vegetables	Fresh fruit	Apple fuji	No	1
		Fruits and vegetables	Fresh fruit	Apple granny smith	No	9
		Fruits and vegetables	Fresh fruit	Apple green	No	1
		Fruits and vegetables	Fresh fruit	Apple pink lady	No	16
		Fruits and vegetables	Fresh fruit	Apple red	No	2
		Fruits and vegetables	Fresh fruit	Apricot	No	91
		Fruits and vegetables	Fresh fruit	Avocado	No	42
		Fruits and vegetables	Fresh fruit	Banana	No	229
		Fruits and vegetables	Fresh fruit	Blackberry	No	80
		Fruits and vegetables	Fresh fruit	Blackberry frozen	No	4
		Fruits and vegetables	Fresh fruit	Blackcurrant	No	45
		Fruits and vegetables	Fresh fruit	Blueberry	No	228
		Fruits and vegetables	Fresh fruit	Blueberry frozen	No	25
		Fruits and vegetables	Fresh fruit	Cherry	No	69
		Fruits and vegetables	Fresh fruit	Coconut	No	435
		Fruits and vegetables	Fresh fruit	Cranberry	No	119
		Fruits and vegetables	Fresh fruit	Currant	No	117
		Fruits and vegetables	Fresh fruit	Fig	No	51
		Fruits and vegetables	Fresh fruit	Goji berry	No	48
		Fruits and vegetables	Fresh fruit	Grape	No	46
		Fruits and vegetables	Fresh fruit	Grapefruit	No	7
		Fruits and vegetables	Fresh fruit	Guarana	No	7
		Fruits and vegetables	Fresh fruit	Guava	No	19
		Fruits and vegetables	Fresh fruit	Honeydew	No	2
		Fruits and vegetables	Fresh fruit	Jackfruit	No	8
		Fruits and vegetables	Fresh fruit	Kiwi	No	30
		Fruits and vegetables	Fresh fruit	Kiwi peeled	No	9
		Fruits and vegetables	Fresh fruit	Kumquat	No	1
		Fruits and vegetables	Fresh fruit	Lemon	No	200
		Fruits and vegetables	Fresh fruit	Lemon peel	No	103
		Fruits and vegetables	Fresh fruit	Lime	No	139
		Fruits and vegetables	Fresh fruit	Lime peeled	No	3
		Fruits and vegetables	Fresh fruit	Lychee	No	9
		Fruits and vegetables	Fresh fruit	Mandarin	No	10
		Fruits and vegetables	Fresh fruit	Mango	No	282
		Fruits and vegetables	Fresh fruit	Melon	No	6
		Fruits and vegetables	Fresh fruit	Mixed berry	No	51
		Fruits and vegetables	Fresh fruit	Mixed fruit	No	81
		Fruits and vegetables	Fresh fruit	Mulberry	No	4
		Fruits and vegetables	Fresh fruit	Nectarine	No	3
		Fruits and vegetables	Fresh fruit	Olive	No	224
		Fruits and vegetables	Fresh fruit	Orange	No	105
		Fruits and vegetables	Fresh fruit	Orange peel	No	70
		Fruits and vegetables	Fresh fruit	Papaya	No	32
		Fruits and vegetables	Fresh fruit	Passionfruit	No	115
		Fruits and vegetables	Fresh fruit	Peach	No	105
		Fruits and vegetables	Fresh fruit	Pear	No	160
		Fruits and vegetables	Fresh fruit	Pineapple	No	165
		Fruits and vegetables	Fresh fruit	Plum	No	50
		Fruits and vegetables	Fresh fruit	Pomegranate	No	8
		Fruits and vegetables	Fresh fruit	Quandong	No	3
		Fruits and vegetables	Fresh fruit	Quince	No	12
		Fruits and vegetables	Fresh fruit	Raspberry	No	241
		Fruits and vegetables	Fresh fruit	Rockmelon	No	7
		Fruits and vegetables	Fresh fruit	Rosehip	No	35
		Fruits and vegetables	Fresh fruit	Strawberry	No	275
		Fruits and vegetables	Fresh fruit	Tangerine	No	2
		Fruits and vegetables	Fresh fruit	Watermelon	No	25
		Fruits and vegetables	Fresh vegetable	Alfalfa sprout	No	8
		Fruits and vegetables	Fresh vegetable	Artichoke heart	No	6
		Fruits and vegetables	Fresh vegetable	Asparagus	No	14
		Fruits and vegetables	Fresh vegetable	Bamboo shoot	No	30
		Fruits and vegetables	Fresh vegetable	Basil	No	370
		Fruits and vegetables	Fresh vegetable	Bean sprout	No	18
		Fruits and vegetables	Fresh vegetable	Beetroot	No	221
		Fruits and vegetables	Fresh vegetable	Bok choy	No	25
		Fruits and vegetables	Fresh vegetable	Broccoli	No	141
		Fruits and vegetables	Fresh vegetable	Broccolini	No	6
		Fruits and vegetables	Fresh vegetable	Brown onion	No	16
		Fruits and vegetables	Fresh vegetable	Butternut pumpkin	No	20
		Fruits and vegetables	Fresh vegetable	Cabbage	No	177
		Fruits and vegetables	Fresh vegetable	Cabbage chinese	No	34
		Fruits and vegetables	Fresh vegetable	Cabbage red	No	42
		Fruits and vegetables	Fresh vegetable	Cabbage white	No	23
		Fruits and vegetables	Fresh vegetable	Capsicum	No	392
		Fruits and vegetables	Fresh vegetable	Capsicum green	No	37
		Fruits and vegetables	Fresh vegetable	Capsicum red	No	254
		Fruits and vegetables	Fresh vegetable	Carrot	No	1045
		Fruits and vegetables	Fresh vegetable	Cassava	No	11
		Fruits and vegetables	Fresh vegetable	Cauliflower	No	108
		Fruits and vegetables	Fresh vegetable	Celeriac	No	2
		Fruits and vegetables	Fresh vegetable	Celery	No	460
		Fruits and vegetables	Fresh vegetable	Chicory	No	117
		Fruits and vegetables	Fresh vegetable	Chilli	No	973
		Fruits and vegetables	Fresh vegetable	Chilli green	No	83
		Fruits and vegetables	Fresh vegetable	Chilli red	No	139
		Fruits and vegetables	Fresh vegetable	Chives	No	182
		Fruits and vegetables	Fresh vegetable	Coriander	No	453
		Fruits and vegetables	Fresh vegetable	Cos lettuce	No	27
		Fruits and vegetables	Fresh vegetable	Crussels sprout	No	10
		Fruits and vegetables	Fresh vegetable	Cucumber	No	119
		Fruits and vegetables	Fresh vegetable	Dill	No	81
		Fruits and vegetables	Fresh vegetable	Eggplant	No	47
		Fruits and vegetables	Fresh vegetable	Fennel	No	99
		Fruits and vegetables	Fresh vegetable	Galangal	No	102
		Fruits and vegetables	Fresh vegetable	Garlic	No	2681
		Fruits and vegetables	Fresh vegetable	Ginger	No	811
		Fruits and vegetables	Fresh vegetable	Globe artichoke	No	11
		Fruits and vegetables	Fresh vegetable	Grape tomato	No	42
		Fruits and vegetables	Fresh vegetable	Green bean	No	157
		Fruits and vegetables	Fresh vegetable	Green pea	No	370
		Fruits and vegetables	Fresh vegetable	Heart of palm	No	2
		Fruits and vegetables	Fresh vegetable	Herbs	No	111
		Fruits and vegetables	Fresh vegetable	Iceberg lettuce	No	10
		Fruits and vegetables	Fresh vegetable	Kale	No	110
		Fruits and vegetables	Fresh vegetable	Kohlrabi	No	2
		Fruits and vegetables	Fresh vegetable	Leek	No	94
		Fruits and vegetables	Fresh vegetable	Lemongrass	No	186
		Fruits and vegetables	Fresh vegetable	Lettuce	No	47
		Fruits and vegetables	Fresh vegetable	Lotus root	No	1
		Fruits and vegetables	Fresh vegetable	Mint	No	235
		Fruits and vegetables	Fresh vegetable	Mixed salad	No	18
		Fruits and vegetables	Fresh vegetable	Mixed vegetables	No	148
		Fruits and vegetables	Fresh vegetable	Mizuna	No	9
		Fruits and vegetables	Fresh vegetable	Mushroom	No	253
		Fruits and vegetables	Fresh vegetable	Mushroom oriental	No	62
		Fruits and vegetables	Fresh vegetable	Okra	No	2
		Fruits and vegetables	Fresh vegetable	Onion	No	2353
		Fruits and vegetables	Fresh vegetable	Orange blossom	No	6
		Fruits and vegetables	Fresh vegetable	Parsley	No	749
		Fruits and vegetables	Fresh vegetable	Parsnip	No	25
		Fruits and vegetables	Fresh vegetable	Potato	No	771
		Fruits and vegetables	Fresh vegetable	Pumpkin	No	199
		Fruits and vegetables	Fresh vegetable	Radish	No	32
		Fruits and vegetables	Fresh vegetable	Red onion	No	45
		Fruits and vegetables	Fresh vegetable	Rhubarb	No	7
		Fruits and vegetables	Fresh vegetable	Rocket	No	30
		Fruits and vegetables	Fresh vegetable	Rosemary	No	191
		Fruits and vegetables	Fresh vegetable	Sage	No	81
		Fruits and vegetables	Fresh vegetable	Saltbush	No	1
		Fruits and vegetables	Fresh vegetable	Seaweed	No	99
		Fruits and vegetables	Fresh vegetable	Shallot	No	165
		Fruits and vegetables	Fresh vegetable	Silverbeet	No	13
		Fruits and vegetables	Fresh vegetable	Snow pea	No	17
		Fruits and vegetables	Fresh vegetable	Spinach	No	306
		Fruits and vegetables	Fresh vegetable	Spirulina	No	71
		Fruits and vegetables	Fresh vegetable	Spring onion	No	117
		Fruits and vegetables	Fresh vegetable	Swede	No	11
		Fruits and vegetables	Fresh vegetable	Sweet potato	No	188
		Fruits and vegetables	Fresh vegetable	Sweetcorn	No	760
		Fruits and vegetables	Fresh vegetable	Taro	No	2
		Fruits and vegetables	Fresh vegetable	Tarragon	No	13
		Fruits and vegetables	Fresh vegetable	Thyme	No	227
		Fruits and vegetables	Fresh vegetable	Tomato	No	1143
		Fruits and vegetables	Fresh vegetable	Turnip	No	10
		Fruits and vegetables	Fresh vegetable	Vine leaf	No	10
		Fruits and vegetables	Fresh vegetable	Water chestnut	No	19
		Fruits and vegetables	Fresh vegetable	Watercress	No	11
		Fruits and vegetables	Fresh vegetable	Wheat grass	No	1
		Fruits and vegetables	Fresh vegetable	Yam	No	5
		Fruits and vegetables	Fresh vegetable	Zucchini	No	104
		Fruits and vegetables	Pickled vegetable	Capers	No	39
		Fruits and vegetables	Pickled vegetable	Chilli pickled	No	11
		Fruits and vegetables	Pickled vegetable	Gherkin	No	46
		Fruits and vegetables	Pickled vegetable	Ginger pickled	No	2
		Fruits and vegetables	Pickled vegetable	Pickled onion	No	4
		Fruits and vegetables	Pickled vegetable	Pickles	No	11
		Fruits and vegetables	Pickled vegetable	Sauerkraut	No	2
		Fruits and vegetables	Processed fruit	Apple puree	No	161
		Fruits and vegetables	Processed fruit	Apple sauce	No	2
		Fruits and vegetables	Processed fruit	Apple sweetened	No	1
		Fruits and vegetables	Processed fruit	Apricot canned	No	12
		Fruits and vegetables	Processed fruit	Banana chips	No	15
		Fruits and vegetables	Processed fruit	Blueberry sweetened	No	8
		Fruits and vegetables	Processed fruit	Canned peach	No	1
		Fruits and vegetables	Processed fruit	Canned pineapple	No	9
		Fruits and vegetables	Processed fruit	Caramelised pear	No	1
		Fruits and vegetables	Processed fruit	Mixed berry puree	No	7
		Fruits and vegetables	Processed fruit	Salted plum	No	4
		Fruits and vegetables	Processed fruit	Stuffed olive	No	4
		Fruits and vegetables	Processed vegetable	Broccoli roasted	No	3
		Fruits and vegetables	Processed vegetable	Capsicum red roasted	No	63
		Fruits and vegetables	Processed vegetable	Capsicum roasted	No	63
		Fruits and vegetables	Processed vegetable	Carrot roasted	No	61
		Fruits and vegetables	Processed vegetable	Cauliflower roasted	No	2
		Fruits and vegetables	Processed vegetable	Corn chip	No	3
		Fruits and vegetables	Processed vegetable	Fried onion	No	67
		Fruits and vegetables	Processed vegetable	Fried shallot	No	6
		Fruits and vegetables	Processed vegetable	Green bean roasted	No	2
		Fruits and vegetables	Processed vegetable	Maca powder	No	16
		Fruits and vegetables	Processed vegetable	Mashed potato	No	7
		Fruits and vegetables	Processed vegetable	Mushroom cooked	No	5
		Fruits and vegetables	Processed vegetable	Nori	No	40
		Fruits and vegetables	Processed vegetable	Potato chip	No	4
		Fruits and vegetables	Processed vegetable	Potato powder	No	227
		Fruits and vegetables	Processed vegetable	Roasted garlic	No	65
		Fruits and vegetables	Processed vegetable	Stuffed vine leaf	No	1
		Fruits and vegetables	Processed vegetable	Sundried tomato	No	118
		Fruits and vegetables	Processed vegetable	Tomato paste	No	676
		Fruits and vegetables	Processed vegetable	Tomato puree	No	283
		Fruits and vegetables	Processed vegetable	Tomato sauce	No	23
		Fruits and vegetables	Processed vegetable	Vegetable or fruit powder	No	276
		Fruits and vegetables	Processed vegetable	Wheat grass powder	No	3
		Grains	Cooked grain	Barley cooked	No	5
		Grains	Cooked grain	Buckwheat cooked	No	21
		Grains	Cooked grain	Cereal	No	20
		Grains	Cooked grain	Cereal cocoa	No	1
		Grains	Cooked grain	Cereal mixed	No	128
		Grains	Cooked grain	Cereal sweetened	No	5
		Grains	Cooked grain	Cooked amaranth	No	12
		Grains	Cooked grain	Cooked quinoa	No	34
		Grains	Cooked grain	Cooked semolina	No	1
		Grains	Cooked grain	Cornflake	No	22
		Grains	Cooked grain	Cornmeal cooked	No	2
		Grains	Cooked grain	Couscous cooked	No	3
		Grains	Cooked grain	Millet cooked	No	24
		Grains	Cooked rice	Cereal rice	No	79
		Grains	Cooked rice	Cooked brown rice	No	41
		Grains	Cooked rice	Cooked rice	No	223
		Grains	Cooked rice	Rice crisp	No	2
		Grains	Cooked rice	Rice paper	No	6
		Grains	Cooked rice	Rice porridge	No	6
		Grains	Rice	Brown rice	No	247
		Grains	Rice	Red rice	No	72
		Grains	Rice	Rice	No	690
		Grains	Rice	Rice bran	No	106
		Grains	Rice	Wild rice	No	8
		Grains	Whole grain	Amaranth	No	36
		Grains	Whole grain	Barley	No	411
		Grains	Whole grain	Barleymax	No	8
		Grains	Whole grain	Buckwheat	No	187
		Grains	Whole grain	Bulgur	No	9
		Grains	Whole grain	Couscous	No	23
		Grains	Whole grain	Flavoured oat	No	3
		Grains	Whole grain	Malt	No	67
		Grains	Whole grain	Millet	No	60
		Grains	Whole grain	Muesli	No	8
		Grains	Whole grain	Oat	No	697
		Grains	Whole grain	Oat bran	No	156
		Grains	Whole grain	Porridge	No	45
		Grains	Whole grain	Quinoa	No	280
		Grains	Whole grain	Risotto	No	3
		Grains	Whole grain	Rye	No	170
		Grains	Whole grain	Sago	No	1
		Grains	Whole grain	Semolina	No	521
		Grains	Whole grain	Sorghum	No	28
		Grains	Whole grain	Spelt	No	20
		Grains	Whole grain	Tapioca	No	181
		Grains	Whole grain	Wheat bran	No	1065
		Grains	Whole grain	Wheat germ	No	59
		Grains	Whole grain	Wheat gluten	No	870
		Herbs and spices	Dried herb or seasoning	Aniseed	No	24
		Herbs and spices	Dried herb or seasoning	Basil dried	No	22
		Herbs and spices	Dried herb or seasoning	Caraway seed	No	51
		Herbs and spices	Dried herb or seasoning	Cardamom	No	138
		Herbs and spices	Dried herb or seasoning	Chilli dried	No	157
		Herbs and spices	Dried herb or seasoning	Chilli powder	No	227
		Herbs and spices	Dried herb or seasoning	Cinnamon	No	509
		Herbs and spices	Dried herb or seasoning	Cloves	No	180
		Herbs and spices	Dried herb or seasoning	Coriander dried	No	165
		Herbs and spices	Dried herb or seasoning	Cream of tartar	No	5
		Herbs and spices	Dried herb or seasoning	Cumin	No	415
		Herbs and spices	Dried herb or seasoning	Curry powder	No	100
		Herbs and spices	Dried herb or seasoning	Dried oregano	No	332
		Herbs and spices	Dried herb or seasoning	Dried rosemary	No	11
		Herbs and spices	Dried herb or seasoning	Fennel seed	No	49
		Herbs and spices	Dried herb or seasoning	Garlic powder	No	666
		Herbs and spices	Dried herb or seasoning	Ginger powder	No	65
		Herbs and spices	Dried herb or seasoning	Herbs dried	No	3105
		Herbs and spices	Dried herb or seasoning	Hop	No	4
		Herbs and spices	Dried herb or seasoning	Lavender	No	9
		Herbs and spices	Dried herb or seasoning	Mustard powder	No	169
		Herbs and spices	Dried herb or seasoning	Nutmeg	No	235
		Herbs and spices	Dried herb or seasoning	Paprika powder	No	555
		Herbs and spices	Dried herb or seasoning	Pepper	No	1861
		Herbs and spices	Dried herb or seasoning	Saffron	No	14
		Herbs and spices	Dried herb or seasoning	Spice	No	2082
		Herbs and spices	Dried herb or seasoning	Star anise	No	52
		Herbs and spices	Dried herb or seasoning	Stock powder	No	541
		Herbs and spices	Dried herb or seasoning	Sumac	No	12
		Herbs and spices	Dried herb or seasoning	Turmeric	No	661
		Herbs and spices	Salt	Iodised salt	No	763
		Herbs and spices	Salt	Noniodised salt	No	10
		Herbs and spices	Salt	Salt	No	15376
		Herbs and spices	Salt	Sea salt	No	1140
		Herbs and spices	Salt	Sodium	No	242
		Legumes	Bean	Beans mixed	No	188
		Legumes	Bean	Black bean	No	59
		Legumes	Bean	Broad bean	No	40
		Legumes	Bean	Butter bean	No	19
		Legumes	Bean	Cannellini bean	No	37
		Legumes	Bean	Chickpea	No	319
		Legumes	Bean	Haricot bean	No	58
		Legumes	Bean	Haricot bean dried	No	2
		Legumes	Bean	Lima bean	No	12
		Legumes	Bean	Lupin bean	No	16
		Legumes	Bean	Red bean	No	15
		Legumes	Bean	Red kidney bean	No	101
		Legumes	Bean	Split pea	No	44
		Legumes	Cooked bean	Bean paste	No	4
		Legumes	Cooked lentil	Cooked lentil	No	4
		Legumes	Cooked lentil	Cooked red lentil	No	1
		Legumes	Cooked soy	Soy bean curd	No	10
		Legumes	Cooked soy	Soy crisps	No	42
		Legumes	Lentil	Green lentil	No	23
		Legumes	Lentil	Lentil	No	96
		Legumes	Lentil	Red lentil	No	48
		Legumes	Peanut	Peanut	No	528
		Legumes	Peanut	Peanut butter	No	66
		Legumes	Peanut	Salted peanut	No	5
		Legumes	Soy	Soy protein powder	No	982
		Legumes	Soy	Soybean	No	469
		Legumes	Soy	Soybean dried	No	110
		Liquids	Alcohol	Alcohol	No	65
		Liquids	Alcohol	Beer	No	22
		Liquids	Alcohol	Bitters	No	9
		Liquids	Alcohol	Brandy	No	20
		Liquids	Alcohol	Cointreau	No	2
		Liquids	Alcohol	Ethanol	No	1
		Liquids	Alcohol	Gin	No	1
		Liquids	Alcohol	Liqueur	No	7
		Liquids	Alcohol	Mirin	No	5
		Liquids	Alcohol	Port	No	14
		Liquids	Alcohol	Red wine	No	118
		Liquids	Alcohol	Rice wine	No	24
		Liquids	Alcohol	Rum	No	9
		Liquids	Alcohol	Sherry	No	26
		Liquids	Alcohol	Spirit	No	2
		Liquids	Alcohol	Tequila	No	2
		Liquids	Alcohol	Vermouth	No	2
		Liquids	Alcohol	Vodka	No	2
		Liquids	Alcohol	Whiskey	No	9
		Liquids	Alcohol	White wine	No	77
		Liquids	Alcohol	White wine sparkling	No	3
		Liquids	Alcohol	Wine	No	40
		Liquids	Carbonated drinks	Energy drink	No	1
		Liquids	Carbonated drinks	Ginger beer	No	1
		Liquids	Carbonated drinks	Kombucha	No	62
		Liquids	Carbonated drinks	Soft drink	No	5
		Liquids	Fruit juice	Apple and blackcurrant juice	No	1
		Liquids	Fruit juice	Apple cider	No	2
		Liquids	Fruit juice	Apple juice	No	488
		Liquids	Fruit juice	Blackcurrant cordial	No	95
		Liquids	Fruit juice	Coconut water	No	107
		Liquids	Fruit juice	Cordial	No	109
		Liquids	Fruit juice	Fruit juice	No	558
		Liquids	Fruit juice	Grape juice	No	116
		Liquids	Fruit juice	Grape juice concentrate	No	31
		Liquids	Fruit juice	Juice	No	82
		Liquids	Fruit juice	Lemon cordial	No	304
		Liquids	Fruit juice	Lemon juice	No	682
		Liquids	Fruit juice	Lime cordial	No	32
		Liquids	Fruit juice	Lime juice	No	167
		Liquids	Fruit juice	Orange juice	No	282
		Liquids	Fruit juice	Orange juice concentrate	No	33
		Liquids	Fruit juice	Pear juice	No	96
		Liquids	Fruit juice	Pineapple juice	No	165
		Liquids	Fruit juice	Pomegranate juice	No	21
		Liquids	Fruit juice	Prune juice	No	27
		Liquids	Fruit juice	Young coconut water	No	5
		Liquids	Tea or coffee	Black tea	No	253
		Liquids	Tea or coffee	Chamomile tea	No	39
		Liquids	Tea or coffee	Coffee	No	300
		Liquids	Tea or coffee	Green tea	No	193
		Liquids	Tea or coffee	Ground coffee	No	144
		Liquids	Tea or coffee	Herbal tea	No	192
		Liquids	Tea or coffee	Instant coffee	No	101
		Liquids	Vegetable juice	Aloe vera juice	No	23
		Liquids	Vegetable juice	Aquafaba	No	2
		Liquids	Vegetable juice	Brine	No	12
		Liquids	Vegetable juice	Carrot juice	No	87
		Liquids	Vegetable juice	Fish stock	No	11
		Liquids	Vegetable juice	Stock	No	124
		Liquids	Vegetable juice	Tomato juice	No	109
		Liquids	Vegetable juice	Vegetable juice	No	67
		Liquids	Vinegar	Balsamic vinegar	No	61
		Liquids	Vinegar	Vinegar	No	2107
		Liquids	Vinegar	Vinegar powder	No	62
		Liquids	Water	Carbonated water	No	523
		Liquids	Water	Filtered water	No	403
		Liquids	Water	Lye water	No	6
		Liquids	Water	Mineral water	No	39
		Liquids	Water	Rose water	No	9
		Liquids	Water	Spring water	No	162
		Liquids	Water	Water	No	9562
		Meat	Cooked beef	Beef cooked	No	30
		Meat	Cooked lamb	Lamb cooked	No	25
		Meat	Cooked meat	Bacon cooked	No	24
		Meat	Cooked pork	Cooked pork	No	19
		Meat	Cooked pork	Ham cooked	No	1
		Meat	Cooked poultry	Chicken breast cooked	No	10
		Meat	Cooked poultry	Chicken cooked	No	30
		Meat	Flavoured beef	Beef extract	No	34
		Meat	Flavoured beef	Beef filled pasta	No	1
		Meat	Flavoured beef	Beef marinated	No	27
		Meat	Flavoured chicken	Chicken breaded	No	5
		Meat	Flavoured chicken	Chicken marinated	No	29
		Meat	Flavoured pork	Marinated pork	No	5
		Meat	Meat alternative	Fried tofu	No	2
		Meat	Meat alternative	Tempeh	No	1
		Meat	Meat alternative	Tofu	No	20
		Meat	Other meat	Crocodile	No	1
		Meat	Other meat	Goat	No	7
		Meat	Other meat	Kangaroo	No	20
		Meat	Other meat	Mutton	No	5
		Meat	Other meat	Rabbit	No	2
		Meat	Other meat	Veal	No	20
		Meat	Other meat	Venison	No	2
		Meat	Processed meat	Beef sausage	No	3
		Meat	Processed meat	Chorizo	No	3
		Meat	Processed meat	Frankfurt	No	1
		Meat	Processed meat	Ham	No	48
		Meat	Processed meat	Ham leg	No	1
		Meat	Processed meat	Meatball	No	1
		Meat	Processed meat	Pork rind	No	22
		Meat	Processed meat	Prosciutto	No	5
		Meat	Processed meat	Salami	No	7
		Meat	Uncooked beef	Beef	No	696
		Meat	Uncooked beef	Beef heart	No	4
		Meat	Uncooked beef	Beef mince	No	51
		Meat	Uncooked beef	Beef rump steak	No	14
		Meat	Uncooked lamb	Lamb	No	104
		Meat	Uncooked lamb	Lamb chop	No	26
		Meat	Uncooked lamb	Lamb kidney	No	1
		Meat	Uncooked lamb	Lamb leg	No	12
		Meat	Uncooked lamb	Lamb mince	No	3
		Meat	Uncooked lamb	Lamb rump	No	5
		Meat	Uncooked lamb	Lamb shank	No	8
		Meat	Uncooked pork	Bacon	No	40
		Meat	Uncooked pork	Bacon fat free	No	1
		Meat	Uncooked pork	Pork	No	724
		Meat	Uncooked pork	Pork belly	No	14
		Meat	Uncooked pork	Pork leg	No	2
		Meat	Uncooked pork	Pork loin	No	17
		Meat	Uncooked pork	Pork mince	No	13
		Meat	Uncooked pork	Pork ribs	No	17
		Meat	Uncooked poultry	Chicken	No	598
		Meat	Uncooked poultry	Chicken breast	No	170
		Meat	Uncooked poultry	Chicken liver	No	29
		Meat	Uncooked poultry	Chicken thigh	No	25
		Meat	Uncooked poultry	Chicken wing	No	29
		Meat	Uncooked poultry	Duck	No	38
		Meat	Uncooked poultry	Emu	No	1
		Meat	Uncooked poultry	Quail	No	2
		Meat	Uncooked poultry	Turkey	No	31
		Nuts and seeds	Processed nut	Almond blanched	No	8
		Nuts and seeds	Processed nut	Almond butter	No	17
		Nuts and seeds	Processed nut	Almond meal	No	72
		Nuts and seeds	Processed nut	Cashew butter	No	5
		Nuts and seeds	Processed nut	Cashew salted	No	1
		Nuts and seeds	Processed nut	Honey macadamia nut	No	1
		Nuts and seeds	Processed nut	Mixed nut salted	No	6
		Nuts and seeds	Raw nut	Almond	No	754
		Nuts and seeds	Raw nut	Brazil nut	No	44
		Nuts and seeds	Raw nut	Cashew	No	398
		Nuts and seeds	Raw nut	Chestnut	No	12
		Nuts and seeds	Raw nut	Hazelnut	No	282
		Nuts and seeds	Raw nut	Macadamia nut	No	147
		Nuts and seeds	Raw nut	Mixed nut	No	63
		Nuts and seeds	Raw nut	Pecan	No	67
		Nuts and seeds	Raw nut	Pine nut	No	37
		Nuts and seeds	Raw nut	Pistachio	No	91
		Nuts and seeds	Raw nut	Walnut	No	130
		Nuts and seeds	Raw seed	Chia seed	No	234
		Nuts and seeds	Raw seed	Fenugreek seed	No	80
		Nuts and seeds	Raw seed	Hemp seed	No	39
		Nuts and seeds	Raw seed	Linseed	No	423
		Nuts and seeds	Raw seed	Mixed seed	No	70
		Nuts and seeds	Raw seed	Poppy seed	No	118
		Nuts and seeds	Raw seed	Pumpkin seed	No	356
		Nuts and seeds	Raw seed	Sesame seed	No	457
		Nuts and seeds	Raw seed	Sunflower seed	No	520
		Nuts and seeds	Roasted nut	Almond roasted	No	103
		Nuts and seeds	Roasted nut	Cashew roasted	No	32
		Nuts and seeds	Roasted nut	Roasted macadamia nut	No	9
		Nuts and seeds	Roasted nut	Roasted pistachio	No	13
		Oils and fats	Butter	Butter salted	No	29
		Oils and fats	Butter	Butter unsalted	No	117
		Oils and fats	Butter	Cutter	No	852
		Oils and fats	Cocoa butter	Cocoa butter	No	1204
		Oils and fats	Fat	Animal fat	No	139
		Oils and fats	Fat	Animal shortening	No	2
		Oils and fats	Fat	Bacon fat	No	11
		Oils and fats	Fat	Dairy fat	No	209
		Oils and fats	Fat	Ghee	No	18
		Oils and fats	Fat	Lard	No	3
		Oils and fats	Fat	Margarine	No	107
		Oils and fats	Fat	Shortening	No	61
		Oils and fats	Fat	Vegetable fat	No	935
		Oils and fats	Fat	Vegetable shortening	No	123
		Oils and fats	Oil	Almond oil	No	5
		Oils and fats	Oil	Canola oil	No	2415
		Oils and fats	Oil	Coconut oil	No	373
		Oils and fats	Oil	Cottonseed oil	No	70
		Oils and fats	Oil	Grapeseed oil	No	9
		Oils and fats	Oil	Linseed oil	No	2
		Oils and fats	Oil	Macadamia oil	No	34
		Oils and fats	Oil	Mustard seed oil	No	3
		Oils and fats	Oil	Oil	No	667
		Oils and fats	Oil	Olive oil	No	846
		Oils and fats	Oil	Palm oil	No	690
		Oils and fats	Oil	Peanut oil	No	46
		Oils and fats	Oil	Rice bran oil	No	137
		Oils and fats	Oil	Safflower oil	No	35
		Oils and fats	Oil	Sesame oil	No	172
		Oils and fats	Oil	Soybean oil	No	244
		Oils and fats	Oil	Sunflower oil	No	1733
		Oils and fats	Oil	Vegetable oil	No	3410
		Oils and fats	Shea butter	Shea butter	No	20
		Seafood	Cooked fish	Bonito flakes	No	8
		Seafood	Cooked fish	Cod smoked	No	6
		Seafood	Cooked fish	Cooked tuna	No	5
		Seafood	Cooked fish	Smoked salmon	No	12
		Seafood	Cooked shellfish	Cooked mussel	No	17
		Seafood	Cooked shellfish	Cooked prawn	No	30
		Seafood	Cooked shellfish	Cooked squid	No	1
		Seafood	Cooked shellfish	Scallop cooked	No	3
		Seafood	Cooked shellfish	Smoked mussel	No	4
		Seafood	Cooked shellfish	Smoked oyster	No	8
		Seafood	Roe	Fish roe	No	7
		Seafood	Uncooked fish	Anchovy	No	61
		Seafood	Uncooked fish	Atlantic salmon	No	77
		Seafood	Uncooked fish	Barramundi	No	10
		Seafood	Uncooked fish	Basa	No	14
		Seafood	Uncooked fish	Canned tuna	No	2
		Seafood	Uncooked fish	Cod	No	36
		Seafood	Uncooked fish	Dory fish	No	3
		Seafood	Uncooked fish	Fish ball	No	1
		Seafood	Uncooked fish	Flathead	No	2
		Seafood	Uncooked fish	Herring	No	26
		Seafood	Uncooked fish	Hoki	No	41
		Seafood	Uncooked fish	Mackerel	No	24
		Seafood	Uncooked fish	Salmon	No	98
		Seafood	Uncooked fish	Sardine	No	53
		Seafood	Uncooked fish	Snapper	No	1
		Seafood	Uncooked fish	Trout	No	30
		Seafood	Uncooked fish	Tuna	No	275
		Seafood	Uncooked fish	White fish	No	46
		Seafood	Uncooked fish	Whiting	No	16
		Seafood	Uncooked shellfish	Blue mussel	No	7
		Seafood	Uncooked shellfish	Crab	No	15
		Seafood	Uncooked shellfish	Crumbed squid	No	1
		Seafood	Uncooked shellfish	Cuttlefish	No	4
		Seafood	Uncooked shellfish	Mixed seafood	No	23
		Seafood	Uncooked shellfish	Octopus	No	4
		Seafood	Uncooked shellfish	Oyster	No	14
		Seafood	Uncooked shellfish	Prawn	No	118
		Seafood	Uncooked shellfish	Scallop	No	4
		Seafood	Uncooked shellfish	Shrimp paste	No	34
		Seafood	Uncooked shellfish	Squid	No	30
		Sweeteners	Aspartame	Sweetener aspartame	No	12
		Sweeteners	Corn syrup	Corn syrup	No	143
		Sweeteners	Dextrose	Dextrose	No	1297
		Sweeteners	Erythritol	Erythritol	Yes	127
		Sweeteners	Fructose	Fructose	No	169
		Sweeteners	Glucose	Glucose	No	2669
		Sweeteners	Glycerol	Glycerol	Yes	138
		Sweeteners	Honey	Honey	No	767
		Sweeteners	Honey	Honeycomb	No	5
		Sweeteners	Maltitol	Maltitol	Yes	145
		Sweeteners	Maltodextrin	Maltodextrin	No	1624
		Sweeteners	Maltose	Maltose	Yes	24
		Sweeteners	Mannitol	Mannitol	Yes	42
		Sweeteners	Other sweetener	Sweetener	No	830
		Sweeteners	Pectin	Pectin	No	206
		Sweeteners	Sorbitol	Sorbitol	Yes	107
		Sweeteners	Stevia	Sweetener stevia	No	248
		Sweeteners	Sucralose	Sucralose	Yes	72
		Sweeteners	Sucrose	Sucrose	No	125
		Sweeteners	Sugar	Brown sugar	No	337
		Sweeteners	Sugar	Icing sugar	No	61
		Sweeteners	Sugar	Raw sugar	No	382
		Sweeteners	Sugar	Sugar	No	11886
		Sweeteners	Syrup	Agave syrup	No	20
		Sweeteners	Syrup	Black treacle	No	47
		Sweeteners	Syrup	Coconut nectar	No	36
		Sweeteners	Syrup	Golden syrup	No	669
		Sweeteners	Syrup	Maple syrup	No	61
		Sweeteners	Syrup	Molasses	No	203
		Sweeteners	Xylitol	Xylitol	Yes	41
